# Supplementary material for: BnaA07.SUC2 regulated by BnaA05.MYC2 in jasmonate pathway promotes oilseed rape susceptibility to Plasmodiophora brassicae
Source: PLoS Pathog. 2026 May 5;22(5):e1014199. doi: 10.1371/journal.ppat.1014199 (PMC13143063; doi:10.1371/journal.ppat.1014199)
Supplement: S1 Data — (XLSX) [file ppat.1014199.s008.xlsx]

## Sheet: Sheet1
S1 Data. Transcripts per million (TPM) values of oilseed rape SUC genes derived from transcriptome sequencing of P. brassicae-infected oilseed rape roots.
ID	Index	CK-1d	Pb-1d	CK-2d	Pb-2d	CK-4d	Pb-4d	CK-7d	Pb-7d	CK-14d	Pb-14d	CK-21d	Pb-21d	CK-28d	Pb-28d
BnaA02g15620D	BnaA02.SUC1	89.7633	115.967	103.287	109.68	98.6067	122.36	115.83	99.9133	93.8167	79.1167	33.87	13.5067	12.9367	6.35
BnaA07g23350D	BnaA07.SUC1	36.2733	34.6933	28.7667	25.2867	37.86	31.22	15.5433	13.66	13.9667	8.22	13.7267	7.12	9.57667	8.39
BnaC02g20830D	BnaC02.SUC1	70.0533	108.613	96.4233	116.52	92.4967	115.293	120.203	115.003	119.267	104.987	44.22	21.2067	15.5333	7.15333
BnaCnng07770D	BnaCnn.SUC1	52.4967	64.43	59.7967	56.1367	58.6133	54.4933	40.0167	29.1733	35.25	28.8533	31.2867	27.4633	36.6567	32
BnaA09g57200D	BnaA09.SUC4	35.43	24.52	30.1667	23.6667	31.37	20.37	31.8133	17.2267	30.6367	20.1833	23.81	17.1033	19.32	11.08
BnaA02g26600D	BnaA02.SUC3	5.67	6.52333	6.17333	8.21	6.71667	6.4	7.31333	8.75	8.06	9.48667	8.15333	8.35	9.87667	13.2833
BnaC02g34840D	BnaC02.SUC3	8.14333	8.95667	9.10333	9.66667	8.39	9.28	9.82	12.3933	10.96	13.4567	11.5767	11.79	13.68	15.9033
BnaA06g05900D	BnaA06.SUC4	9.98667	12.1833	11.32	12.0567	9.77333	11.33	15.3733	12.75	17.4833	15.83	18.2667	13.59	13.5767	10.11
BnaC05g49240D	BnaC05.SUC4	3.98667	4.14333	4.01333	3.95667	4.09333	4.07333	5.41333	5.09	8.70667	9.11667	7.31333	7.24667	7.92333	8.05667
BnaC08g42460D	BnaC08.SUC4	10.2933	9.31333	11.43	10.9167	9.61333	11.67	21.8	15.1067	22.7867	21.6433	19.62	15.89	17.31	12.2533
BnaC06g32880D	BnaC06.SUC1	0.466667	0.713333	0.89	0.633333	0.493333	0.75	0.986667	0.866667	0.76	0.72	0.516667	0.53	0.186667	3.90667
BnaA07g10320D	BnaA07.SUC2	11.6033	20.3033	16.0567	17.6733	15.8567	18.8733	13.8867	9.63667	13.6933	10.5767	12.9733	15.0133	6.8	22.4133
BnaA09g30430D	BnaA09.SUC2	56.88	52.3467	50.8367	39.5167	56.6133	38.0033	37.2567	16.96	36.82	22.5567	28	11.6633	18.7633	20.2333
BnaC05g17970D	BnaC05.SUC2	47.6833	40.1767	45.78	29.9567	41.3567	30.2467	41.28	19.8033	42.96	33.6633	33.7267	17.04	25.7233	17.01
BnaC07g13570D	BnaC07.SUC2	15.3533	25.8567	22.9833	24.4233	23.77	25.19	16.0833	9.2	13.2567	11.9833	15.8767	16.6	11.17	25.2633
BnaC08g09590D	BnaC08.SUC3	2.04	0.13	0.336667	1.31667	1.62	0.886667	0.326667	1.09	0.316667	1.71333	0.78	1.23667	0.866667	0.233333
BnaA03g01930D	BnaA03.SUC1	1.79667	1.67333	1.35	1.86667	1.89667	1.73667	1.67333	1.07667	1.81	1.33667	1.58333	1.09667	1.80333	1.63333
