# Supplementary material for: BnaA07.SUC2 regulated by BnaA05.MYC2 in jasmonate pathway promotes oilseed rape susceptibility to Plasmodiophora brassicae
Source: PLoS Pathog. 2026 May 5;22(5):e1014199. doi: 10.1371/journal.ppat.1014199 (PMC13143063; doi:10.1371/journal.ppat.1014199)
Supplement: S2 Data — (XLSX) [file ppat.1014199.s009.xlsx]

## Sheet: Sheet1
S2 Data. Transcripts per million (TPM) values of oilseed rape JA pathway genes derived from transcriptome sequencing of P. brassicae-infected oilseed rape roots.
ID	Index	CK-1d	Pb-1d	CK-2d	Pb-2d	CK-4d	Pb-4d	CK-7d	Pb-7d	CK-14d	Pb-14d	CK-21d	Pb-21d	CK-28d	Pb-28d
BnaA05g18020D	BnaA05.MYC2	57.4742	53.6466	49.0736	71.0009	79.1845	107.216	52.4605	140.174	62.7347	119.812	72.8441	57.589	131.937	44.8703
BnaA02g13230D	BnaA02.LOX6	4.2938	4.0898	4.196	4.0034	3.68467	5.65327	3.411	6.24043	3.48307	5.26567	3.3367	2.6127	5.10367	2.2252
BnaA02g16020D	BnaA02.LOX4	0.3555	0.757767	1.4849	0.832667	0.6651	3.45473	0.615167	14.6385	1.2509	7.30723	2.61573	2.82113	18.9943	0.4631
BnaA07g24860D	BnaA07.LOX2-1	1.2895	1.31397	4.22903	3.3558	2.11097	4.49863	7.72813	6.22957	2.66313	2.16083	7.96707	1.59463	7.00137	2.61687
BnaA07g24870D	BnaA07.LOX2-2	2.1878	1.61543	7.74063	6.6921	5.096	9.82473	24.5347	19.8818	15.0191	11.1408	36.0906	19.6096	46.0328	20.556
BnaA07g24880D	BnaA07.LOX2-3	3.45013	2.3292	11.9893	8.7965	8.06667	18.1045	33.0751	33.3744	19.7498	17.0234	52.8665	27.1706	74.0197	29.2559
BnaA07g38550D	BnaA07.LOX2-4	1.0173	0.979733	2.923	2.19037	1.59253	3.275	5.817	4.98273	2.57433	1.87333	6.85383	2.4415	7.32527	2.83633
BnaA08g23120D	BnaA08.LOX3	0.00473333	0.219333	0.2564	0.448833	0.128467	0.572133	0.206633	4.32237	0.2408	1.86723	0.800433	0.096	7.19693	0.0702667
BnaA09g45010D	BnaA09.LOX3	0.0715667	0.210033	0.203933	0.2104	0.0311	0.760033	0.3118	6.66487	0.414933	2.1713	1.38147	0.162	10.9906	0.147433
BnaC02g21440D	BnaC02.LOX4	0.528733	1.16573	2.0361	1.28707	0.914467	3.77443	0.6109	17.7272	1.4574	8.96157	3.94357	4.67133	20.3954	0.6287
BnaC02g45800D	BnaC02.LOX6	7.5413	9.77287	7.9521	9.50763	8.80917	11.27	9.53903	12.7444	8.14897	11.5746	9.34123	5.76357	9.12203	5.74903
BnaC06g18870D	BnaC06.LOX2-1	0.164067	0.448	0.310933	0.299933	0.0296333	0.285967	0.340033	0.320733	0.0837	0.115067	0.176733	0.0531	0.101033	0.0187667
BnaC06g26190D	BnaC06.LOX2-2	2.99397	3.76723	10.0759	7.1193	4.9386	7.8447	18.0716	12.1537	6.9771	7.80453	13.5738	3.0466	11.2941	3.63803
BnaC06g26670D	BnaC06.LOX6	7.72803	8.82743	9.33323	8.28557	10.168	11.0891	9.76183	13.6146	10.1521	13.5314	12.9673	11.2688	14.9643	20.1122
BnaC08g37760D	BnaC08.LOX3-1	0.0665333	0.279433	0.3248	0.3673	0.145433	0.964167	0.157333	6.4704	0.2712	2.6141	2.0672	0.593	10.8891	0.154133
BnaC08g48320D	BnaC08.LOX3-2	0.0336333	0.159233	0.261867	0.159767	0.211533	0.913167	0.188033	5.1284	0.209533	2.06953	1.06573	0.233767	8.76223	0.1031
BnaCnng38620D	BnaCnn.LOX2-1	3.08513	1.9138	8.9479	4.44027	2.7784	7.1339	11.8408	9.80553	5.04613	4.6653	12.7808	4.74923	11.537	5.2587
BnaCnng38630D	BnaCnn.LOX2-2	4.2567	3.4428	12.447	7.79313	3.97557	11.7383	19.1021	14.3778	5.7876	6.2644	16.8093	4.95667	12.4728	6.19133
BnaCnng67400D	BnaCnn.LOX2-3	4.1283	3.73287	12.7796	8.08027	6.3926	9.50377	22.1679	15.2035	9.61297	8.6233	18.5331	3.75803	13.4298	4.70717
BnaCnng78230D	BnaCnn.LOX2-4	0.1445	0.184633	0.105067	0.1423	0.136967	0.118167	0.283367	0.162633	0.417033	0.3289	0.5561	1.22083	1.01883	0.477033
BnaC07g22930D	BnaC07.AOC3	0.202933	0.141867	0.438533	0.295833	0.538633	0.434767	0.2994	1.16167	0.204233	0.979333	0.376567	1.34633	0.800333	3.82447
BnaC09g52550D	BnaC09.AOC3	1.34577	7.03197	4.70643	11.1887	2.8967	16.7602	6.67923	53.3185	9.2731	44.8678	14.6958	7.70273	58.2775	5.15177
BnaC09g52570D	BnaC09.AOC2	0.0165333	0.196833	0.187733	0.2198	0.2965	0.5777	0.261733	4.94133	1.3718	2.1589	0.611567	0.1248	4.69427	0.4188
BnaA06g33410D	BnaA06.AOC2	0.1136	0.275533	0.142567	0.2018	0.242767	0.546	0.126867	1.92763	0.3061	1.247	0.0990667	0.0292667	0.435633	0.143867
BnaA09g19550D	BnaA09.AOC2	0.0354333	0.0362	0.0683333	0.0746667	0.0868333	0.2603	0.0335667	2.11557	0.519967	0.945233	0.179633	0.0466	1.7323	0.540933
BnaC07g22910D	BnaC07.AOC2	0.0493333	0.0596333	0.0643	0.0559667	0.0496333	0.280733	0.0481333	4.1574	0.3855	1.81927	0.0682667	0.0886667	2.0304	0.0097
BnaA09g19570D	BnaA09.AOC3	5.36523	11.1218	9.51543	16.1209	5.72397	26.705	11.4473	88.6727	15.9576	71.0594	19.761	22.7418	86.454	9.39687
BnaA02g17670D	BnaA02.OPR1	44.1569	69.8312	48.9314	67.7331	49.1189	76.2726	73.0949	160.039	93.9509	142.443	99.974	78.4336	88.9509	82.655
BnaA03g38210D	BnaA03.OPR3	6.3483	14.2564	8.85303	21.2084	10.2094	34.0004	17.075	77.2079	16.7325	49.2659	27.8347	9.72593	56.0219	17.0486
BnaC02g24210D	BnaC02.OPR1	22.7915	41.425	28.731	39.0706	25.0427	43.9684	50.941	81.6615	56.6379	78.3548	55.8404	59.5882	58.4291	66.3148
BnaC03g45030D	BnaC03.OPR3	13.0217	20.5441	14.5254	27.8994	18.7862	37.7926	24.682	66.0625	25.1246	54.9385	35.5297	14.3713	50.9851	20.0559
BnaC09g41020D	BnaC09.OPR1	0.960267	2.36153	1.7837	1.19203	2.33857	2.737	1.6743	7.20473	3.55833	5.8413	1.06797	2.05503	2.47543	0.764333
BnaCnng06840D	BnaCnn.OPR1	1.43513	1.13313	1.04637	0.696533	1.10753	0.8962	1.21753	0.907567	1.4325	0.856233	0.749933	0.898567	0.4858	2.1679
BnaA10g17650D	BnaA10.OPR1	2.18267	2.7272	2.68727	2.71783	2.40573	3.92523	6.35423	13.2821	8.60767	7.92917	3.6013	2.50353	3.63	1.09067
BnaA03g21360D	BnaA03.JAR1	11.0735	20.4249	12.2279	20.1529	20.5001	33.977	17.1416	33.6442	16.6381	22.5833	26.4512	6.42563	10.019	8.4994
BnaCnng59530D	BnaCnn.JAR1	24.7201	29.0675	23.194	28.7606	39.5002	35.9155	23.3526	24.8608	25.5225	21.285	27.8285	11.5918	13.6593	11.0145
