# Supplementary material for: BnaA07.SUC2 regulated by BnaA05.MYC2 in jasmonate pathway promotes oilseed rape susceptibility to Plasmodiophora brassicae
Source: PLoS Pathog. 2026 May 5;22(5):e1014199. doi: 10.1371/journal.ppat.1014199 (PMC13143063; doi:10.1371/journal.ppat.1014199)
Supplement: S3 Data — (XLSX) [file ppat.1014199.s010.xlsx]

## Sheet: Sheet1
S3 Data. All primers used in this study.
Name	Sequence	Use
A07.SUC2-F	ATGGTCAGTCACCCAATGGAG	Yeast complementation assay
A07.SUC2-R	CTAAATTAAATTAAATTGAAAACTC
C07.SUC2-F	ATGGAGAAAGCTTCCAACGGTACG
C07.SUC2-R	TTAATGAAATCCCATAGCTCC
AtSUC2-F	ATGGTCAGCCATCCAATGGAGA
AtSUC2-R	TCAATGAAATCCCATAGTAGC
M13F	ACTGGCCGTCGTTTTAC
M13R	GTCATAGCTGTTTCCTG
pDR196-A07.SUC2-F	GGactagtATGGTCAGTCACCCAATGGAG
pDR196-A07.SUC2-R	CGGctcgagCTAAATTAAATTAAATTGAAAACTC
pDR196-C07.SUC2-F	GGactagtATGGAGAAAGCTTCCAACGGTACG
pDR196-C07.SUC2-R	CGGctcgagTTAATGAAATCCCATAGCTCC
pDR196-AtSUC2-F	GGactagtATGGTCAGCCATCCAATGGAGA
pDR196-AtSUC2-R	CGGctcgagTCAATGAAATCCCATAGTAGC
pDR196-F	CGCTTATGCTCCCCTCCATT
pDR196-R	GTAGACAAGCCGACAACCTT
pGEMHE-SUC2-F1	TCCcccgggATGGTCAGTCACCCAATGGAG	Electrophysiology experiment
pGEMHE-SUC2-R1	CggaatccGGTCCCAACACGTTTAAG
pGEMHE-F	GTAAAACGACGGCCAGT
pGEMHE-R	CAGGAAACAGCTATGAC
pBI121-SUC2-F	CCtctgagATGGTCAGTCACCCAATGGAG	Subcellular localization
pBI121-SUC2-R	GGggtaccAATTAAATTAAATTGAAAACTC
pBI121-F	CGACACACTTGTCTACTCCAAA
pBI121-R	GCAAGGCGATTAAGTTGGGTAA
Cy3-SUC2-probe	GCTTTCTCCATTGGGTGACTGACCAT	Fluorescence in situ hybridization
DIG-SUC2-probe	GCTTTCTCCATTGGGTGACTGACCAT	in situ hybridization
MYC2-F	ATGACGGAGCCGACGATGAA	Overexpression
MYC2-R	TTAACCAATCTTTGAGATTAAACTCGCC
pC1300S-SUC2-F	CGGggtaccATGGTCAGTCACCCAATGGAG
pC1300S-SUC2-R	GCgtcgacGGTCCCAACACGTTTAAG
pC1300S-MYC2-F	CGGggtaccATGACGGAGCCGACGATGAA
pC1300S-MYC2-R	GCtctagaTTAACCAATCTTTGAGATTAAACTCGCC
pC1300S-F	GTAAAACGACGGCCAGT
pC1300S-R	CAGGAAACAGCTATGAC
sgRNA-SUC2-F	caccGTCTTGGCCGATCTATCCGCG	Knock out
sgRNA-SUC2-R	aaacGCGGATAGATCGGCCAAGA
U6-F	GAGGGCCTATTTCCCATGA
KO-SUC2-F	GACCGTTGCACCTCAAGATTCGG
KO-SUC2-R	ACGAGAAGCGTTATGGAGAGGAAG
pSKE401-F	TTCATCTCTTCACCCTGACG
pSKE401-R	CAGGAAACAGCTATGAC
Cas9-F	AAGCGGAACGTGTTCCAGTT
Cas9-R	GCGGATCTCGTTCTCCGTAA
rolA-F	CGTTGTCG-GAATGGCCCAGACC	hairy root identification
rolA-R	CGTAGGTCTGAATATTCCGGTCC
suc2-LP	GTTTTTCGGAGAAATCTTCGG	A. thaliana mutant screening
suc2-RP	CAAATGCTGGAATGTTTCCAC
LBb1.3	ATTTTGCCGATTTCGGAAC
myc2-LP	GGCGGGATTTAATCAAGAGAC
myc2-RP	TTTGGTACAACCGCTCGTAAC
qPSUC2-F	CGGTTCTGGTGACTAAACAGGCGGAG	qRT-PCR
qPSUC2-R	GGGACGACAATAGCCAGATTTAGAAC
qPMYC2-F	GGCGAGAACGATCCGACTATGTGG
qPMYC2-R	TTGGAGACGTTTGGTACAACCGCACG
P. brassicae ACTIN-F	GGGACATCACCGACTACCTG	P.brassicae biomass assays
P. brassicae ACTIN-R	ACTGCTCCGAGTTGGACATC
B. napus ACTIN-F	TCTTCCTCACGCTATCCTCCG
B. napus ACTIN-R	AGCCGTCTCCAGCTCTTGC
pABAi-SUC2-F	CgagctcCGAAGGTCCATATCAGTAGTAG	Yeast one-hybrid
pABAi-SUC2-R	CctcgagATTTCTGATCAGATTTAGACAAAGAAAG
pAbAi-F	GTTCCTTATATGTAGCTTTCGACAT
pAbAi-R	CCATCTCGAAAAAGGGTTTGCCAT
0800-SUC2-F	ctatagggcgaattgggtaccCTTCTTTACTTTTTTTTTTTTTGACAAAGAACC	LUC reporter assays
0800-SUC2-R	ccgctctagaactagtggatccATTTCTGATCAGATTTAGACAAAGAAAG
0800LUC-F	GATCATCTACATTAACGGTATCAC
0800LUC-R	GCTGCGAAATGCCCATACTG
62SK-MYC2-F	cgctctagaactagtggatccATGACGGAGCCGACGATGAA
62SK-MYC2-R	tcagcgtaccgaattggtaccTTAACCAATCTTTGAGATTA
62SK-F	ATCGAGCAAGAGGAATCATCC
62SK-R	CGCCACCTCTGACTTGAG
His-MYC2-F	CGgaattcATGACGGAGCCGACGATGAATCTCTG	EMSA
His-MYC2-R	CGCcggccgACCAATCTTTGAGATTAAACTCGCCCGG
pET-28a-F	AGCAGCCAACTCAGCTTCCTTT
pET-28a-R	AGATCTCGATCCCGCGAAA
Bio-proSUC2-S	CATCAATAACCACGATTCAAATGATTGTAGGAG
Bio-mut-proSUC2-S	CATCAATAACCACGATTTGGACAATTGTAGGAG
