# Supplementary material for: BnaA07.SUC2 regulated by BnaA05.MYC2 in jasmonate pathway promotes oilseed rape susceptibility to Plasmodiophora brassicae
Source: PLoS Pathog. 2026 May 5;22(5):e1014199. doi: 10.1371/journal.ppat.1014199 (PMC13143063; doi:10.1371/journal.ppat.1014199)
Supplement: S4 Data — (XLSX) [file ppat.1014199.s011.xlsx]

## Sheet: Sheet1
S4 Data. Summary of transformed lines used in this study.
Line name	Genetic manipulation type	Background	Source
BnaA07.SUC2-OE#2	overexpression	oilseed rape 'Westar' hairy root	This study
BnaA07.SUC2-OE#3
AtSUC2/Atsuc2	mutant	Col-0	Purchased online
AtSUC2/Atsuc2/BnaA07.SUC2-OE#4	overexpression	A. thaliana AtSUC2/Atsuc2 mutant	This study
AtSUC2/Atsuc2/BnaA07.SUC2-OE#5
BnaA07.SUC2-OE#1	overexpression	oilseed rape 'Westar'	This study
BnaA07.SUC2-OE#5
BnaA07.SUC2-OE#6
BnaA07.suc2-KO#4	Knockout	oilseed rape 'Westar'	This study
BnaA07.suc2-KO#8
Atmyc2	mutant	Col-0	Purchased online
Atmyc2/BnaA05.MYC2-OE#1	overexpression	A. thaliana Atmyc2 mutant	This study
Atmyc2/BnaA05.MYC2-OE#3
BnaA05.MYC2-OE#1	overexpression	oilseed rape 'Westar'	This study
BnaA05.MYC2-OE#4
BnaA05.MYC2-OE/BnaA07.SUC2-OE-#3	co-overexpression	oilseed rape BnaA05.MYC2-OE#1 line	This study
BnaA05.MYC2-OE/BnaA07.SUC2-OE-#5
